# Supplementary material for: New Curcumin Analogue (PAC) Inhibits Candida albicans Virulence, Restricts Its Adhesion Potential, and Relieves Oral Epithelial Cell Inflammation and Defense Mechanisms
Source: Antibiotics (Basel). 2025 May 12;14(5):495. doi: 10.3390/antibiotics14050495 (PMC12108166; doi:10.3390/antibiotics14050495)
Supplement: Supplementary file 1 [file antibiotics-14-00495-s001.zip]

Archive with 1 entries (1 files):
- antibiotics-3569095-supplementary.pdf
